# Supplementary material for: Assessment of Circulating Nucleic Acids in Cancer: From Current Status to Future Perspectives and Potential Clinical Applications
Source: Cancers (Basel). 2021 Jul 10;13(14):3460. doi: 10.3390/cancers13143460 (PMC8307284; doi:10.3390/cancers13143460)
Supplement: Supplementary file 1 [file cancers-13-03460-s001.zip]

Archive with 1 entries (1 files):
- cancers-1239513-supplementary.pdf
